# Supplementary material for: Performance, Fermentation Characteristics and Composition of the Microbiome in the Digest of Piglets Kept on a Feed With Humic Acid-Rich Peat
Source: Front Vet Sci. 2019 Feb 12;6:29. doi: 10.3389/fvets.2019.00029 (PMC6380164; doi:10.3389/fvets.2019.00029)
Supplement: Supplementary file 2 [file Data_Sheet_2.ZIP]

Archive with 2 entries (2 files):
- ID 432684_MapFile_table.txt
- ID 432684_OTU_table.csv
