# Supplementary material for: Performance, Fermentation Characteristics and Composition of the Microbiome in the Digest of Piglets Kept on a Feed With Humic Acid-Rich Peat
Source: Front Vet Sci. 2019 Feb 12;6:29. doi: 10.3389/fvets.2019.00029 (PMC6380164; doi:10.3389/fvets.2019.00029)
Supplement: Supplementary file 2 [file Data_Sheet_2.ZIP › ID 432684_MapFile_table.txt]

#NAME	BarcodeSequence	LinkerPrimerSequence	ReversePrimer	Treatment	Experiment	Reads	Feca_ transplant	Description	Owner	SAS_Group	SAS_Diet	Point in Time	Experiment	Animal number	Sort
289L41	ACGTAACCACGT	CCGACTGACTGA	GGACTACHVGGGTWTCTAAT	none	TiHo	35322	none	TiHoBK-01	AG	1	3	none	none	67	289
290L41	GTCGGAAATTGT	CCGACTGACTGA	GGACTACHVGGGTWTCTAAT	none	TiHo	45481	none	TiHoBK-09	AG	1	2	none	none	75	290
291L41	TCTAACGAGTGC	CCGACTGACTGA	GGACTACHVGGGTWTCTAAT	none	TiHo	51273	none	TiHoBK-17	AG	2	2	none	none	68	291
292L41	CATCTGGGCAAT	CCGACTGACTGA	GGACTACHVGGGTWTCTAAT	none	TiHo	58601	none	TiHoBK-25	AG	2	3	none	none	92	292
301L41	AATACAGACCTG	CCGACTGACTGA	GGACTACHVGGGTWTCTAAT	none	TiHo	36863	none	TiHoBK-02	AG	1	2	none	none	68	301
302L41	GACTCAACCAGT	CCGACTGACTGA	GGACTACHVGGGTWTCTAAT	none	TiHo	36124	none	TiHoBK-10	AG	1	3	none	none	92	302
303L41	GGAAGAAGTAGC	CCGACTGACTGA	GGACTACHVGGGTWTCTAAT	none	TiHo	46455	none	TiHoBK-18	AG	2	3	none	none	69	303
304L41	ATCGATCCACAG	CCGACTGACTGA	GGACTACHVGGGTWTCTAAT	none	TiHo	43366	none	TiHoBK-26	AG	2	1	none	none	95	304
313L41	TCCGCAACCTGA	CCGACTGACTGA	GGACTACHVGGGTWTCTAAT	none	TiHo	48947	none	TiHoBK-03	AG	1	3	none	none	69	313
314L41	TCACTTGGTGCG	CCGACTGACTGA	GGACTACHVGGGTWTCTAAT	none	TiHo	48214	none	TiHoBK-11	AG	1	1	none	none	95	314
315L41	TTATGTACGGCG	CCGACTGACTGA	GGACTACHVGGGTWTCTAAT	none	TiHo	53574	none	TiHoBK-19	AG	2	3	none	none	70	315
316L41	TTGGACGTCCAC	CCGACTGACTGA	GGACTACHVGGGTWTCTAAT	none	TiHo	35006	none	TiHoBK-27	AG	2	2	none	none	97	316
325L41	GCATGCATCCCA	CCGACTGACTGA	GGACTACHVGGGTWTCTAAT	none	TiHo	50148	none	TiHoBK-04	AG	1	3	none	none	70	325
326L41	GATCTAATCGAG	CCGACTGACTGA	GGACTACHVGGGTWTCTAAT	none	TiHo	39266	none	TiHoBK-12	AG	1	2	none	none	97	326
327L41	AATCTTGCGCCG	CCGACTGACTGA	GGACTACHVGGGTWTCTAAT	none	TiHo	246041	none	TiHoBK-20	AG	2	1	none	none	71	327
328L41	GGAAATCCCATC	CCGACTGACTGA	GGACTACHVGGGTWTCTAAT	none	TiHo	27635	none	TiHoBK-28	AG	2	1	none	none	98	328
337L41	ATCCCAGCATGC	CCGACTGACTGA	GGACTACHVGGGTWTCTAAT	none	TiHo	31457	none	TiHoBK-05	AG	1	1	none	none	71	337
338L41	GCTTCCAGACAA	CCGACTGACTGA	GGACTACHVGGGTWTCTAAT	none	TiHo	36655	none	TiHoBK-13	AG	1	1	none	none	98	338
339L41	ACACAGTCCTGA	CCGACTGACTGA	GGACTACHVGGGTWTCTAAT	none	TiHo	160265	none	TiHoBK-21	AG	2	2	none	none	72	339
340L41	ATTATACGGCGC	CCGACTGACTGA	GGACTACHVGGGTWTCTAAT	none	TiHo	35716	none	TiHoBK-29	AG	2	2	none	none	99	340
349L41	ACCAACAGATTG	CCGACTGACTGA	GGACTACHVGGGTWTCTAAT	none	TiHo	20247	none	TiHoBK-06	AG	1	2	none	none	72	349
350L41	GTGGCCTACTAC	CCGACTGACTGA	GGACTACHVGGGTWTCTAAT	none	TiHo	39708	none	TiHoBK-14	AG	1	2	none	none	99	350
351L41	TTCCCTTCTCCG	CCGACTGACTGA	GGACTACHVGGGTWTCTAAT	none	TiHo	32144	none	TiHoBK-22	AG	2	3	none	none	73	351
352L41	CATTTGACGACG	CCGACTGACTGA	GGACTACHVGGGTWTCTAAT	none	TiHo	30292	none	TiHoBK-30	AG	2	1	none	none	100	352
361L41	CTGGTGCTGAAT	CCGACTGACTGA	GGACTACHVGGGTWTCTAAT	none	TiHo	29361	none	TiHoBK-07	AG	1	3	none	none	73	361
362L41	GACAGAGGTGCA	CCGACTGACTGA	GGACTACHVGGGTWTCTAAT	none	TiHo	35725	none	TiHoBK-15	AG	1	1	none	none	100	362
363L41	TCAGACCAACTG	CCGACTGACTGA	GGACTACHVGGGTWTCTAAT	none	TiHo	34894	none	TiHoBK-23	AG	2	1	none	none	74	363
373L41	GTGACGTTAGTC	CCGACTGACTGA	GGACTACHVGGGTWTCTAAT	none	TiHo	32819	none	TiHoBK-08	AG	1	1	none	none	74	373
374L41	GAGTCTTGGTAA	CCGACTGACTGA	GGACTACHVGGGTWTCTAAT	none	TiHo	35445	none	TiHoBK-16	AG	2	3	none	none	67	374
375L41	TCGTCGCCAAAC	CCGACTGACTGA	GGACTACHVGGGTWTCTAAT	none	TiHo	34541	none	TiHoBK-24	AG	2	2	none	none	75	375
