# Supplementary material for: Performance, Fermentation Characteristics and Composition of the Microbiome in the Digest of Piglets Kept on a Feed With Humic Acid-Rich Peat
Source: Front Vet Sci. 2019 Feb 12;6:29. doi: 10.3389/fvets.2019.00029 (PMC6380164; doi:10.3389/fvets.2019.00029)
Supplement: Supplementary file 2 [file Data_Sheet_2.ZIP › ID 432684_OTU_table.csv]

OTU_ID	Kingdom	Phylum	Class	Order	Family	Genus	Species
OTU_619	Bacteria	Firmicutes	Clostridia	Clostridiales	Lachnospiraceae	[Eubacterium] eligens group	Ambiguous_taxa
OTU_9	Bacteria	Firmicutes	Bacilli	Lactobacillales	Lactobacillaceae	Lactobacillus	unidentified
OTU_273	Bacteria	Bacteroidetes	Bacteroidia	Bacteroidales	Rikenellaceae	Rikenellaceae RC9 gut group	uncultured bacterium
OTU_511	Bacteria	Bacteroidetes	Bacteroidia	Bacteroidales	Prevotellaceae	Alloprevotella	uncultured bacterium
OTU_41	Bacteria	Bacteroidetes	Bacteroidia	Bacteroidales	Prevotellaceae	Prevotella 7	uncultured bacterium
OTU_92	Bacteria	Firmicutes	Clostridia	Clostridiales	Christensenellaceae	Christensenellaceae R-7 group	uncultured organism
OTU_125	Bacteria	Firmicutes	Clostridia	Clostridiales	Ruminococcaceae	Butyricicoccus	uncultured bacterium
OTU_28	Bacteria	Firmicutes	Negativicutes	Selenomonadales	Veillonellaceae	Dialister	uncultured bacterium
OTU_85	Bacteria	Firmicutes	Clostridia	Clostridiales	Ruminococcaceae	Ruminococcaceae UCG-014	Ambiguous_taxa
OTU_359	Bacteria	Firmicutes	Clostridia	Clostridiales	Peptococcaceae	uncultured	Ambiguous_taxa
OTU_17	Bacteria	Firmicutes	Clostridia	Clostridiales	Ruminococcaceae	Subdoligranulum	uncultured bacterium
OTU_54	Bacteria	Firmicutes	Negativicutes	Selenomonadales	Veillonellaceae	Mitsuokella	Ambiguous_taxa
OTU_35	Bacteria	Firmicutes	Negativicutes	Selenomonadales	Acidaminococcaceae	Acidaminococcus	Ambiguous_taxa
OTU_382	Bacteria	Bacteroidetes	Bacteroidia	Bacteroidales	Prevotellaceae	Prevotella 7	Ambiguous_taxa
OTU_205	Bacteria	Firmicutes	Erysipelotrichia	Erysipelotrichales	Erysipelotrichaceae	Erysipelotrichaceae UCG-004	uncultured bacterium
OTU_169	Bacteria	Firmicutes	Clostridia	Clostridiales	Ruminococcaceae	[Eubacterium] coprostanoligenes group	Ambiguous_taxa
OTU_295	Bacteria	Bacteroidetes	Bacteroidia	Bacteroidales	Rikenellaceae	dgA-11 gut group	uncultured Bacteroidales bacterium
OTU_22	Bacteria	Bacteroidetes	Bacteroidia	Bacteroidales	Prevotellaceae	uncultured	uncultured bacterium
OTU_144	Bacteria	Tenericutes	Mollicutes	Mollicutes RF9	uncultured bacterium	uncultured bacterium	uncultured bacterium
OTU_58	Bacteria	Firmicutes	Clostridia	Clostridiales	Lachnospiraceae	Coprococcus 3	uncultured bacterium
OTU_4	Bacteria	Firmicutes	Clostridia	Clostridiales	Ruminococcaceae	Faecalibacterium	Ambiguous_taxa
OTU_204	Bacteria	Firmicutes	Clostridia	Clostridiales	Lachnospiraceae	Oribacterium	uncultured bacterium
OTU_114	Bacteria	Bacteroidetes	Bacteroidia	Bacteroidales	Rikenellaceae	Rikenellaceae RC9 gut group	uncultured bacterium
OTU_30	Bacteria	Bacteroidetes	Bacteroidia	Bacteroidales	Rikenellaceae	Rikenellaceae RC9 gut group	uncultured bacterium
OTU_20	Bacteria	Firmicutes	Clostridia	Clostridiales	Lachnospiraceae	[Eubacterium] rectale group	Ambiguous_taxa
OTU_206	Bacteria	Firmicutes	Clostridia	Clostridiales	Lachnospiraceae	Ambiguous_taxa	Ambiguous_taxa
OTU_129	Bacteria	Firmicutes	Clostridia	Clostridiales	Ruminococcaceae	Ruminococcaceae UCG-002	uncultured bacterium
OTU_106	Bacteria	Bacteroidetes	Bacteroidia	Bacteroidales	Prevotellaceae	Prevotella 9	uncultured bacterium
OTU_34	Bacteria	Actinobacteria	Actinobacteria	Bifidobacteriales	Bifidobacteriaceae	Bifidobacterium	Ambiguous_taxa
OTU_252	Bacteria	Firmicutes	Clostridia	Clostridiales	Eubacteriaceae	Pseudoramibacter	Ambiguous_taxa
OTU_191	Bacteria	Firmicutes	Clostridia	Clostridiales	Peptococcaceae	Peptococcus	uncultured bacterium
OTU_77	Bacteria	Bacteroidetes	Bacteroidia	Bacteroidales	Rikenellaceae	Rikenellaceae RC9 gut group	uncultured bacterium
OTU_308	Bacteria	Firmicutes	Clostridia	Clostridiales	Lachnospiraceae	Syntrophococcus	uncultured bacterium
OTU_225	Bacteria	Bacteroidetes	Bacteroidia	Bacteroidales	Porphyromonadaceae	uncultured	uncultured bacterium
OTU_8	Bacteria	Firmicutes	Negativicutes	Selenomonadales	Veillonellaceae	Anaerovibrio	uncultured bacterium
OTU_1	Bacteria	Bacteroidetes	Bacteroidia	Bacteroidales	Prevotellaceae	Prevotella 9	uncultured bacterium
OTU_21	Bacteria	Bacteroidetes	Bacteroidia	Bacteroidales	Prevotellaceae	Prevotellaceae NK3B31 group	uncultured bacterium
OTU_165	Bacteria	Firmicutes	Clostridia	Clostridiales	Ruminococcaceae	Ruminococcaceae NK4A214 group	Ambiguous_taxa
OTU_156	Bacteria	Spirochaetae	Spirochaetes	Spirochaetales	Spirochaetaceae	Treponema 2	Ambiguous_taxa
OTU_13	Bacteria	Firmicutes	Negativicutes	Selenomonadales	Veillonellaceae	Megasphaera	uncultured bacterium
OTU_338	Bacteria	Firmicutes	Clostridia	Clostridiales	Lachnospiraceae	Ambiguous_taxa	Ambiguous_taxa
OTU_157	Bacteria	Bacteroidetes	Bacteroidia	Bacteroidales	Prevotellaceae	Ambiguous_taxa	Ambiguous_taxa
OTU_18	Bacteria	Bacteroidetes	Bacteroidia	Bacteroidales	Prevotellaceae	Prevotella 2	uncultured bacterium
OTU_565	Bacteria	Firmicutes	Clostridia	Clostridiales	Ruminococcaceae	Ruminococcaceae UCG-002	uncultured rumen bacterium
OTU_99	Bacteria	Firmicutes	Clostridia	Clostridiales	Peptostreptococcaceae	Ambiguous_taxa	Ambiguous_taxa
OTU_202	Bacteria	Firmicutes	Clostridia	Clostridiales	Family XIII	Family XIII UCG-001	Ambiguous_taxa
OTU_45	Bacteria	Firmicutes	Clostridia	Clostridiales	Ruminococcaceae	Subdoligranulum	uncultured bacterium
OTU_130	Bacteria	Firmicutes	Clostridia	Clostridiales	Ruminococcaceae	Ruminococcaceae UCG-005	Ambiguous_taxa
OTU_82	Bacteria	Firmicutes	Clostridia	Clostridiales	Ruminococcaceae	Ruminococcus 1	Ambiguous_taxa
OTU_264	Bacteria	Firmicutes	Clostridia	Clostridiales	Ruminococcaceae	Ruminococcaceae UCG-005	uncultured organism
OTU_39	Bacteria	Firmicutes	Erysipelotrichia	Erysipelotrichales	Erysipelotrichaceae	Solobacterium	Ambiguous_taxa
OTU_466	Bacteria	Firmicutes	Clostridia	Clostridiales	Ruminococcaceae	Subdoligranulum	uncultured bacterium
OTU_242	Bacteria	Firmicutes	Clostridia	Clostridiales	Ruminococcaceae	Ruminococcaceae UCG-014	uncultured bacterium
OTU_647	Bacteria	Firmicutes	Clostridia	Clostridiales	Ruminococcaceae	Ruminococcaceae UCG-002	uncultured organism
OTU_131	Bacteria	Firmicutes	Negativicutes	Selenomonadales	Veillonellaceae	Megasphaera	Ambiguous_taxa
OTU_485	Bacteria	Bacteroidetes	Bacteroidia	Bacteroidales	Prevotellaceae	Prevotella 2	uncultured bacterium
OTU_51	Bacteria	Bacteroidetes	Bacteroidia	Bacteroidales	Rikenellaceae	Rikenellaceae RC9 gut group	uncultured bacterium
OTU_96	Bacteria	Firmicutes	Bacilli	Lactobacillales	Lactobacillaceae	Lactobacillus	Ambiguous_taxa
OTU_25	Bacteria	Bacteroidetes	Bacteroidia	Bacteroidales	Bacteroidales S24-7 group	Ambiguous_taxa	Ambiguous_taxa
OTU_5	Bacteria	Firmicutes	Negativicutes	Selenomonadales	Acidaminococcaceae	Phascolarctobacterium	uncultured Veillonellaceae bacterium
OTU_310	Bacteria	Bacteroidetes	Bacteroidia	Bacteroidales	Rikenellaceae	Rikenellaceae RC9 gut group	uncultured bacterium
OTU_163	Bacteria	Firmicutes	Clostridia	Clostridiales	Ruminococcaceae	Ruminococcaceae UCG-014	Ambiguous_taxa
OTU_43	Bacteria	Firmicutes	Negativicutes	Selenomonadales	Veillonellaceae	Mitsuokella	Ambiguous_taxa
OTU_7	Bacteria	Bacteroidetes	Bacteroidia	Bacteroidales	Prevotellaceae	Prevotellaceae UCG-003	uncultured bacterium
OTU_283	Bacteria	Firmicutes	Clostridia	Clostridiales	Christensenellaceae	Christensenellaceae R-7 group	uncultured Spirochaetales bacterium
OTU_149	Bacteria	Firmicutes	Clostridia	Clostridiales	Ruminococcaceae	Ruminococcaceae UCG-002	Ambiguous_taxa
OTU_150	Bacteria	Firmicutes	Clostridia	Clostridiales	Christensenellaceae	Christensenellaceae R-7 group	uncultured bacterium
OTU_26	Bacteria	Bacteroidetes	Bacteroidia	Bacteroidales	Prevotellaceae	Alloprevotella	uncultured bacterium
OTU_61	Bacteria	Firmicutes	Clostridia	Clostridiales	Ruminococcaceae	Ruminococcaceae UCG-005	Ambiguous_taxa
OTU_83	Bacteria	Firmicutes	Clostridia	Clostridiales	Lachnospiraceae	Dorea	Ambiguous_taxa
OTU_12	Bacteria	Bacteroidetes	Bacteroidia	Bacteroidales	Prevotellaceae	uncultured	uncultured bacterium
OTU_6	Bacteria	Bacteroidetes	Bacteroidia	Bacteroidales	Rikenellaceae	Rikenellaceae RC9 gut group	Ambiguous_taxa
OTU_68	Bacteria	Firmicutes	Bacilli	Lactobacillales	Lactobacillaceae	Lactobacillus	Lactobacillus salivarius
OTU_189	Bacteria	Firmicutes	Clostridia	Clostridiales	Lachnospiraceae	Blautia	Ambiguous_taxa
OTU_14	Bacteria	Firmicutes	Bacilli	Lactobacillales	Lactobacillaceae	Lactobacillus	Lactobacillus gasseri
OTU_63	Bacteria	Firmicutes	Clostridia	Clostridiales	Lachnospiraceae	Lachnospiraceae UCG-008	uncultured organism
OTU_305	Bacteria	Bacteroidetes	Bacteroidia	Bacteroidales	Bacteroidales S24-7 group	Ambiguous_taxa	Ambiguous_taxa
OTU_528	Bacteria	Firmicutes	Clostridia	Clostridiales	Lachnospiraceae	Ambiguous_taxa	Ambiguous_taxa
OTU_109	Bacteria	Firmicutes	Clostridia	Clostridiales	Ruminococcaceae	Subdoligranulum	Ambiguous_taxa
OTU_105	Bacteria	Bacteroidetes	Bacteroidia	Bacteroidales	Bacteroidales S24-7 group	uncultured bacterium	uncultured bacterium
OTU_115	Bacteria	Firmicutes	Clostridia	Clostridiales	Lachnospiraceae	Lachnospiraceae FCS020 group	Ambiguous_taxa
OTU_233	Bacteria	Spirochaetae	Spirochaetes	Spirochaetales	Spirochaetaceae	Treponema 2	uncultured bacterium
OTU_62	Bacteria	Bacteroidetes	Bacteroidia	Bacteroidales	Prevotellaceae	Ambiguous_taxa	Ambiguous_taxa
OTU_285	Bacteria	Firmicutes	Clostridia	Clostridiales	Ruminococcaceae	Anaerotruncus	Ambiguous_taxa
OTU_246	Bacteria	Proteobacteria	Deltaproteobacteria	Bradymonadales	uncultured rumen bacterium	uncultured rumen bacterium	uncultured rumen bacterium
OTU_23	Bacteria	Firmicutes	Clostridia	Clostridiales	Ruminococcaceae	[Eubacterium] coprostanoligenes group	Ambiguous_taxa
OTU_55	Bacteria	Bacteroidetes	Bacteroidia	Bacteroidales	Prevotellaceae	Prevotella 1	uncultured bacterium
OTU_254	Bacteria	Firmicutes	Clostridia	Clostridiales	Lachnospiraceae	Lachnospiraceae NK3A20 group	uncultured bacterium
OTU_212	Bacteria	Firmicutes	Clostridia	Clostridiales	Ruminococcaceae	Ruminococcus 1	Ambiguous_taxa
OTU_160	Bacteria	Firmicutes	Clostridia	Clostridiales	Ruminococcaceae	Ruminococcaceae UCG-004	Ambiguous_taxa
OTU_478	Bacteria	Firmicutes	Negativicutes	Selenomonadales	Veillonellaceae	Ambiguous_taxa	Ambiguous_taxa
OTU_178	Bacteria	Bacteroidetes	Bacteroidia	Bacteroidales	uncultured	uncultured bacterium	uncultured bacterium
OTU_303	Bacteria	Firmicutes	Clostridia	Clostridiales	Family XIII	Family XIII AD3011 group	Ambiguous_taxa
OTU_89	Bacteria	Bacteroidetes	Bacteroidia	Bacteroidales	Rikenellaceae	Rikenellaceae RC9 gut group	uncultured bacterium
OTU_110	Bacteria	Firmicutes	Clostridia	Clostridiales	Ruminococcaceae	Ruminococcaceae NK4A214 group	Ambiguous_taxa
OTU_64	Bacteria	Firmicutes	Negativicutes	Selenomonadales	Veillonellaceae	Selenomonas 1	uncultured bacterium
OTU_112	Bacteria	Firmicutes	Clostridia	Clostridiales	Ruminococcaceae	Ambiguous_taxa	Ambiguous_taxa
OTU_104	Bacteria	Firmicutes	Erysipelotrichia	Erysipelotrichales	Erysipelotrichaceae	Holdemanella	uncultured bacterium
OTU_66	Bacteria	Cyanobacteria	Melainabacteria	Gastranaerophilales	Ambiguous_taxa	Ambiguous_taxa	Ambiguous_taxa
OTU_73	Bacteria	Firmicutes	Clostridia	Clostridiales	Lachnospiraceae	[Eubacterium] eligens group	uncultured bacterium
OTU_76	Bacteria	Actinobacteria	Coriobacteriia	Coriobacteriales	Coriobacteriaceae	Collinsella	uncultured bacterium
OTU_88	Bacteria	Bacteroidetes	Bacteroidia	Bacteroidales	Prevotellaceae	uncultured	uncultured bacterium
OTU_121	Bacteria	Bacteroidetes	Bacteroidia	Bacteroidales	Porphyromonadaceae	Parabacteroides	Ambiguous_taxa
OTU_251	Bacteria	Firmicutes	Erysipelotrichia	Erysipelotrichales	Erysipelotrichaceae	Solobacterium	uncultured bacterium
OTU_47	Bacteria	Spirochaetae	Spirochaetes	Spirochaetales	Spirochaetaceae	Treponema 2	Ambiguous_taxa
OTU_44	Bacteria	Bacteroidetes	Bacteroidia	Bacteroidales	Rikenellaceae	Rikenellaceae RC9 gut group	Ambiguous_taxa
OTU_65	Bacteria	Firmicutes	Clostridia	Clostridiales	Ruminococcaceae	Ruminococcaceae UCG-008	Ambiguous_taxa
OTU_545	Bacteria	Firmicutes	Clostridia	Clostridiales	Ruminococcaceae	Ruminococcaceae UCG-005	Ambiguous_taxa
OTU_102	Bacteria	Firmicutes	Clostridia	Clostridiales	Ruminococcaceae	Ambiguous_taxa	Ambiguous_taxa
OTU_148	Bacteria	Firmicutes	Clostridia	Clostridiales	Lachnospiraceae	Lachnospiraceae FCS020 group	Ambiguous_taxa
OTU_135	Bacteria	Firmicutes	Clostridia	Clostridiales	Lachnospiraceae	Ambiguous_taxa	Ambiguous_taxa
OTU_118	Bacteria	Firmicutes	Erysipelotrichia	Erysipelotrichales	Erysipelotrichaceae	uncultured	uncultured bacterium
OTU_394	Bacteria	Firmicutes	Clostridia	Clostridiales	Lachnospiraceae	Ambiguous_taxa	Ambiguous_taxa
OTU_139	Bacteria	Firmicutes	Clostridia	Clostridiales	Ruminococcaceae	Oscillospira	uncultured bacterium
OTU_675	Bacteria	Bacteroidetes	Bacteroidia	Bacteroidales	Prevotellaceae	Alloprevotella	uncultured bacterium
OTU_210	Bacteria	Firmicutes	Clostridia	Clostridiales	Ruminococcaceae	Ruminococcaceae UCG-005	Ambiguous_taxa
OTU_284	Bacteria	Firmicutes	Clostridia	Clostridiales	Ruminococcaceae	Candidatus Soleaferrea	uncultured bacterium
OTU_2	Bacteria	Bacteroidetes	Bacteroidia	Bacteroidales	Prevotellaceae	Prevotellaceae NK3B31 group	Ambiguous_taxa
OTU_141	Bacteria	Firmicutes	Clostridia	Clostridiales	Ruminococcaceae	Ruminococcus 1	Ambiguous_taxa
OTU_100	Bacteria	Firmicutes	Clostridia	Clostridiales	Lachnospiraceae	Lachnospira	uncultured bacterium
OTU_108	Bacteria	Firmicutes	Clostridia	Clostridiales	Lachnospiraceae	Lachnospiraceae NK4A136 group	uncultured organism
OTU_291	Bacteria	Firmicutes	Clostridia	Clostridiales	Clostridiales vadinBB60 group	uncultured organism	uncultured organism
OTU_79	Bacteria	Firmicutes	Clostridia	Clostridiales	Lachnospiraceae	Fusicatenibacter	Ambiguous_taxa
OTU_146	Bacteria	Firmicutes	Clostridia	Clostridiales	Lachnospiraceae	Lachnospiraceae UCG-004	uncultured organism
OTU_502	Bacteria	Bacteroidetes	Bacteroidia	Bacteroidales	Prevotellaceae	uncultured	uncultured bacterium
OTU_123	Bacteria	Bacteroidetes	Bacteroidia	Bacteroidales	Ambiguous_taxa	Ambiguous_taxa	Ambiguous_taxa
OTU_470	Bacteria	Cyanobacteria	Melainabacteria	Gastranaerophilales	Ambiguous_taxa	Ambiguous_taxa	Ambiguous_taxa
OTU_10	Bacteria	Bacteroidetes	Bacteroidia	Bacteroidales	Prevotellaceae	Alloprevotella	Ambiguous_taxa
OTU_78	Bacteria	Firmicutes	Clostridia	Clostridiales	Peptococcaceae	uncultured	uncultured bacterium
OTU_132	Bacteria	Firmicutes	Clostridia	Clostridiales	Ruminococcaceae	Ruminococcaceae UCG-014	uncultured rumen bacterium
OTU_168	Bacteria	Firmicutes	Clostridia	Clostridiales	Lachnospiraceae	Coprococcus 1	Ambiguous_taxa
OTU_71	Bacteria	Bacteroidetes	Bacteroidia	Bacteroidales	Bacteroidales S24-7 group	uncultured bacterium	uncultured bacterium
OTU_128	Bacteria	Firmicutes	Clostridia	Clostridiales	Lachnospiraceae	Pseudobutyrivibrio	Ambiguous_taxa
OTU_122	Bacteria	Proteobacteria	Betaproteobacteria	Burkholderiales	Alcaligenaceae	Sutterella	Ambiguous_taxa
OTU_38	Bacteria	Bacteroidetes	Bacteroidia	Bacteroidales	Prevotellaceae	Prevotellaceae NK3B31 group	uncultured bacterium
OTU_214	Bacteria	Firmicutes	Clostridia	Clostridiales	Lachnospiraceae	Ambiguous_taxa	Ambiguous_taxa
OTU_366	Bacteria	Bacteroidetes	Bacteroidia	Bacteroidales	Prevotellaceae	Prevotella 7	Ambiguous_taxa
OTU_126	Bacteria	Cyanobacteria	Melainabacteria	Gastranaerophilales	uncultured bacterium	uncultured bacterium	uncultured bacterium
OTU_268	Bacteria	Firmicutes	Clostridia	Clostridiales	Christensenellaceae	Christensenellaceae R-7 group	uncultured rumen bacterium
OTU_52	Bacteria	Bacteroidetes	Bacteroidia	Bacteroidales	Porphyromonadaceae	Parabacteroides	uncultured bacterium
OTU_182	Bacteria	Proteobacteria	Gammaproteobacteria	Aeromonadales	Succinivibrionaceae	Succinivibrio	Ambiguous_taxa
OTU_59	Bacteria	Firmicutes	Clostridia	Clostridiales	Peptostreptococcaceae	Romboutsia	uncultured bacterium
OTU_81	Bacteria	Bacteroidetes	Bacteroidia	Bacteroidales	Rikenellaceae	Rikenellaceae RC9 gut group	uncultured beta proteobacterium
OTU_124	Bacteria	Tenericutes	Mollicutes	Mollicutes RF9	Ambiguous_taxa	Ambiguous_taxa	Ambiguous_taxa
OTU_11	Bacteria	Bacteroidetes	Bacteroidia	Bacteroidales	Prevotellaceae	Alloprevotella	uncultured bacterium
OTU_16	Bacteria	Bacteroidetes	Bacteroidia	Bacteroidales	Prevotellaceae	Prevotellaceae NK3B31 group	Ambiguous_taxa
OTU_177	Bacteria	Firmicutes	Clostridia	Clostridiales	Ruminococcaceae	Ruminococcaceae UCG-014	uncultured rumen bacterium
OTU_140	Bacteria	Bacteroidetes	Bacteroidia	Bacteroidales	Bacteroidales S24-7 group	uncultured bacterium	uncultured bacterium
OTU_19	Bacteria	Bacteroidetes	Bacteroidia	Bacteroidales	Prevotellaceae	Alloprevotella	uncultured bacterium
OTU_86	Bacteria	Firmicutes	Clostridia	Clostridiales	Ambiguous_taxa	Ambiguous_taxa	Ambiguous_taxa
OTU_40	Bacteria	Bacteroidetes	Bacteroidia	Bacteroidales	Bacteroidales S24-7 group	uncultured bacterium	uncultured bacterium
OTU_24	Bacteria	Bacteroidetes	Bacteroidia	Bacteroidales	Prevotellaceae	Prevotella 1	uncultured bacterium
OTU_340	Bacteria	Bacteroidetes	Bacteroidia	Bacteroidales	Prevotellaceae	Prevotellaceae NK3B31 group	Ambiguous_taxa
OTU_657	Bacteria	Firmicutes	Negativicutes	Selenomonadales	Veillonellaceae	Anaerovibrio	Ambiguous_taxa
OTU_142	Bacteria	Saccharibacteria	Unknown Class	Unknown Order	Unknown Family	Candidatus Saccharimonas	uncultured bacterium
OTU_49	Bacteria	Bacteroidetes	Bacteroidia	Bacteroidales	Prevotellaceae	Prevotellaceae NK3B31 group	uncultured bacterium
OTU_346	Bacteria	Firmicutes	Clostridia	Clostridiales	Lachnospiraceae	Ambiguous_taxa	Ambiguous_taxa
OTU_155	Bacteria	Firmicutes	Clostridia	Clostridiales	Lachnospiraceae	Ambiguous_taxa	Ambiguous_taxa
OTU_166	Bacteria	Firmicutes	Clostridia	Clostridiales	Lachnospiraceae	Anaerostipes	Ambiguous_taxa
OTU_217	Bacteria	Firmicutes	Bacilli	Lactobacillales	Lactobacillaceae	Lactobacillus	Lactobacillus delbrueckii subsp. delbrueckii
OTU_27	Bacteria	Bacteroidetes	Bacteroidia	Bacteroidales	Ambiguous_taxa	Ambiguous_taxa	Ambiguous_taxa
OTU_84	Bacteria	Bacteroidetes	Bacteroidia	Bacteroidales	Prevotellaceae	Prevotellaceae NK3B31 group	uncultured bacterium
OTU_159	Bacteria	Firmicutes	Erysipelotrichia	Erysipelotrichales	Erysipelotrichaceae	Erysipelotrichaceae UCG-003	uncultured bacterium
OTU_194	Bacteria	Bacteroidetes	Bacteroidia	Bacteroidales	Prevotellaceae	Alloprevotella	uncultured bacterium
OTU_179	Bacteria	Firmicutes	Erysipelotrichia	Erysipelotrichales	Erysipelotrichaceae	Catenisphaera	uncultured bacterium
OTU_183	Bacteria	Firmicutes	Clostridia	Clostridiales	Ruminococcaceae	[Eubacterium] coprostanoligenes group	uncultured bacterium
OTU_127	Bacteria	Firmicutes	Clostridia	Clostridiales	Ruminococcaceae	Ruminiclostridium 6	Ambiguous_taxa
OTU_147	Bacteria	Bacteroidetes	Bacteroidia	Bacteroidales	Porphyromonadaceae	Parabacteroides	uncultured bacterium
OTU_133	Bacteria	Bacteroidetes	Bacteroidia	Bacteroidales	Rikenellaceae	Rikenellaceae RC9 gut group	uncultured bacterium
OTU_33	Bacteria	Proteobacteria	Gammaproteobacteria	Aeromonadales	Succinivibrionaceae	Succinivibrio	Ambiguous_taxa
OTU_138	Bacteria	Firmicutes	Clostridia	Clostridiales	Lachnospiraceae	Lachnoclostridium	Ambiguous_taxa
OTU_143	Bacteria	Firmicutes	Clostridia	Clostridiales	Ruminococcaceae	Ruminococcus 1	Ambiguous_taxa
OTU_48	Bacteria	Bacteroidetes	Bacteroidia	Bacteroidales	Prevotellaceae	Prevotellaceae NK3B31 group	uncultured bacterium
OTU_193	Bacteria	Firmicutes	Clostridia	Clostridiales	Ruminococcaceae	Ruminiclostridium 9	Ambiguous_taxa
OTU_683	Bacteria	Tenericutes	Mollicutes	Mollicutes RF9	uncultured bacterium	uncultured bacterium	uncultured bacterium
OTU_152	Bacteria	Firmicutes	Clostridia	Clostridiales	Ambiguous_taxa	Ambiguous_taxa	Ambiguous_taxa
OTU_80	Bacteria	Firmicutes	Clostridia	Clostridiales	Ruminococcaceae	[Eubacterium] coprostanoligenes group	Ambiguous_taxa
OTU_98	Bacteria	Bacteroidetes	Bacteroidia	Bacteroidales	Prevotellaceae	Prevotellaceae NK3B31 group	uncultured bacterium
OTU_153	Bacteria	Spirochaetae	Spirochaetes	Spirochaetales	Spirochaetaceae	Sphaerochaeta	uncultured bacterium
OTU_172	Bacteria	Tenericutes	Mollicutes	Mollicutes RF9	Ambiguous_taxa	Ambiguous_taxa	Ambiguous_taxa
OTU_249	Bacteria	Firmicutes	Clostridia	Clostridiales	Ruminococcaceae	Ruminococcaceae UCG-014	Ambiguous_taxa
OTU_145	Bacteria	Firmicutes	Clostridia	Clostridiales	Lachnospiraceae	Blautia	Ambiguous_taxa
OTU_161	Bacteria	Firmicutes	Clostridia	Clostridiales	Ruminococcaceae	[Eubacterium] coprostanoligenes group	Ambiguous_taxa
OTU_175	Bacteria	Bacteroidetes	Bacteroidia	Bacteroidales	Bacteroidales S24-7 group	Ambiguous_taxa	Ambiguous_taxa
OTU_53	Bacteria	Spirochaetae	Spirochaetes	Spirochaetales	Spirochaetaceae	Treponema 2	Ambiguous_taxa
OTU_107	Bacteria	Bacteroidetes	Bacteroidia	Bacteroidales	Bacteroidales S24-7 group	Ambiguous_taxa	Ambiguous_taxa
OTU_67	Bacteria	Firmicutes	Clostridia	Clostridiales	Clostridiaceae 1	Clostridium sensu stricto 1	uncultured bacterium
OTU_90	Bacteria	Cyanobacteria	Melainabacteria	Gastranaerophilales	Ambiguous_taxa	Ambiguous_taxa	Ambiguous_taxa
OTU_50	Bacteria	Proteobacteria	Alphaproteobacteria	Rhodospirillales	Rhodospirillaceae	uncultured	uncultured rumen bacterium
OTU_29	Bacteria	Firmicutes	Clostridia	Halanaerobiales	ODP1230B8.23	uncultured bacterium	uncultured bacterium
OTU_91	Bacteria	Firmicutes	Clostridia	Clostridiales	Ruminococcaceae	Ruminococcus 1	Ambiguous_taxa
OTU_181	Bacteria	Cyanobacteria	Melainabacteria	Gastranaerophilales	uncultured bacterium	uncultured bacterium	uncultured bacterium
OTU_154	Bacteria	Firmicutes	Clostridia	Clostridiales	Lachnospiraceae	Roseburia	Ambiguous_taxa
OTU_151	Bacteria	Tenericutes	Mollicutes	Mollicutes RF9	Ambiguous_taxa	Ambiguous_taxa	Ambiguous_taxa
OTU_360	Bacteria	Firmicutes	Clostridia	Clostridiales	Lachnospiraceae	Lachnospiraceae NC2004 group	uncultured Clostridiaceae bacterium
OTU_195	Bacteria	Firmicutes	Clostridia	Clostridiales	Lachnospiraceae	Lachnospiraceae NK4A136 group	Ambiguous_taxa
OTU_57	Bacteria	Bacteroidetes	Bacteroidia	Bacteroidales	Bacteroidales RF16 group	uncultured bacterium	uncultured bacterium
OTU_158	Bacteria	Bacteroidetes	Bacteroidia	Bacteroidales	Ambiguous_taxa	Ambiguous_taxa	Ambiguous_taxa
OTU_524	Bacteria	Firmicutes	Clostridia	Clostridiales	Lachnospiraceae	Roseburia	Ambiguous_taxa
OTU_137	Bacteria	Bacteroidetes	Bacteroidia	Bacteroidales	Bacteroidales S24-7 group	uncultured bacterium	uncultured bacterium
OTU_56	Bacteria	Bacteroidetes	Bacteroidia	Bacteroidales	Bacteroidales S24-7 group	Ambiguous_taxa	Ambiguous_taxa
OTU_97	Bacteria	Firmicutes	Clostridia	Clostridiales	Peptostreptococcaceae	Terrisporobacter	Ambiguous_taxa
OTU_134	Bacteria	Firmicutes	Clostridia	Clostridiales	Lachnospiraceae	Ambiguous_taxa	Ambiguous_taxa
OTU_234	Bacteria	Actinobacteria	Coriobacteriia	Coriobacteriales	Coriobacteriaceae	uncultured	uncultured bacterium
OTU_261	Bacteria	Firmicutes	Clostridia	Clostridiales	Lachnospiraceae	Shuttleworthia	uncultured bacterium
OTU_116	Bacteria	Bacteroidetes	Bacteroidia	Bacteroidales	Bacteroidaceae	Bacteroides	Ambiguous_taxa
OTU_164	Bacteria	Bacteroidetes	Bacteroidia	Bacteroidales	Bacteroidaceae	Bacteroides	Ambiguous_taxa
OTU_232	Bacteria	Bacteroidetes	Bacteroidia	Bacteroidales	Prevotellaceae	Ambiguous_taxa	Ambiguous_taxa
OTU_170	Bacteria	Bacteroidetes	Bacteroidia	Bacteroidales	Rikenellaceae	Rikenellaceae RC9 gut group	uncultured Rikenella sp.
OTU_236	Bacteria	Spirochaetae	Spirochaetes	Spirochaetales	Spirochaetaceae	Treponema 2	uncultured bacterium
OTU_224	Bacteria	Spirochaetae	Spirochaetes	Spirochaetales	Spirochaetaceae	Treponema 2	Ambiguous_taxa
OTU_269	Bacteria	Bacteroidetes	Bacteroidia	Bacteroidales	Prevotellaceae	Prevotellaceae NK3B31 group	uncultured bacterium
OTU_75	Bacteria	Bacteroidetes	Bacteroidia	Bacteroidales	Bacteroidales S24-7 group	Ambiguous_taxa	Ambiguous_taxa
OTU_117	Bacteria	Firmicutes	Clostridia	Clostridiales	Lachnospiraceae	Lachnospiraceae UCG-003	uncultured bacterium
OTU_504	Bacteria	Firmicutes	Clostridia	Clostridiales	Ruminococcaceae	Oscillospira	uncultured bacterium
OTU_248	Bacteria	Firmicutes	Clostridia	Clostridiales	Ruminococcaceae	Ruminococcaceae UCG-014	Ambiguous_taxa
OTU_162	Bacteria	Cyanobacteria	Melainabacteria	Gastranaerophilales	Ambiguous_taxa	Ambiguous_taxa	Ambiguous_taxa
OTU_113	Bacteria	Proteobacteria	Deltaproteobacteria	Bradymonadales	uncultured rumen bacterium	uncultured rumen bacterium	uncultured rumen bacterium
OTU_87	Bacteria	Bacteroidetes	Bacteroidia	Bacteroidales	Rikenellaceae	Rikenellaceae RC9 gut group	uncultured Bacteroidales bacterium
OTU_241	Bacteria	Firmicutes	Clostridia	Clostridiales	Ruminococcaceae	Ruminococcus 2	Ambiguous_taxa
OTU_272	Bacteria	Firmicutes	Clostridia	Clostridiales	Ruminococcaceae	Ruminococcaceae UCG-010	uncultured bacterium
OTU_299	Bacteria	Firmicutes	Clostridia	Clostridiales	Ruminococcaceae	Ruminococcaceae UCG-009	uncultured bacterium
OTU_226	Bacteria	Bacteroidetes	Bacteroidia	Bacteroidales	Prevotellaceae	Ambiguous_taxa	Ambiguous_taxa
OTU_320	Bacteria	Tenericutes	Mollicutes	Anaeroplasmatales	Anaeroplasmataceae	Anaeroplasma	uncultured bacterium
